# Supplementary material for: Prioritizing water availability study settings to address geogenic contaminants and related societal factors
Source: Environ Monit Assess. 2024 Feb 24;196(3):303. doi: 10.1007/s10661-024-12362-2 (PMC10894127; doi:10.1007/s10661-024-12362-2)
Supplement: Supplementary file 2 — Supplementary file2 (XLSX 114 KB) [file 10661_2024_12362_MOESM2_ESM.xlsx]

## Sheet: S1
Table S1. Average abundance of selected1 geogenic elements in the upper crust, the equivalent pore-water concentration, human health benchmark, and the percent release to achieve exceedance.
[Avg., average; μmol, micromole; kg, kilogram; L, liter; mg/milligram]
Element1	Avg. Crustal Abundance2 μmol/kg	Equivalent Pore-water Concentration3 μmol/L	Human health benchmark μmol/L (mg/L)	Human health benchmark4	Percent release to achieve exceedance5
Antimony (Sb)	3.3	13	0.05	EPA MCL	0.4
Arsenic (As)	65	260	0.13 (0.01)	EPA MCL	0.05
Barium (Ba)	4500	18000	15	EPA MCL	0.08
Cadmium (Cr)	0.08	3.2	0.04 (0.005)	EPA MCL	1
Chlorine (Cl)	10000	41000	- 6	-	-
Chromium (Cr)	1800	7000	1.9 (0.1)	EPA MCL	0.03
Cobalt (Co)	290	1200	0.03 (0.002)	HBSL6	0.003
Copper (Cu)	440	1800	20 (1.3)	EPA MCL	0.03
Fluoride (F)	29000	120000	210 (4)	EPA MCL	0.2
Iron (Fe)	7.0x105	2.8x106	72 (4)	HBSL	0.003
Lead (Pb)	82	330	0.07 (0.015)	EPA MCL	0.02
Lithium (Li)	3000	12000	1.4 (0.01)	HBSL	0.01
Manganese (Mn)	14000	56000	5.5 (0.3)	HBSL	0.01
Mercury (Hg)	0.25	0.99	0.01 (0.002)	EPA MCL	1
Molybdenum (Mo)	11	46	0.31 (0.03)	HBSL	0.7
Nickel (Ni)	800	3200	1.7 (0.1)	HBSL	0.05
Nitrogen (N)	5900	24000	- 7	-	-
Phosphorus (P)	21000	84000	-	-	-
Potassium (K)	420000	1700000	-	-	-
Rubidium (Rb)	980	3900	-	-	-
Selenium (Se)	1.1	4.5	0.6 (0.05)	EPA MCL	14
Strontium (Sr)	3700	15000	46 (4)	HBSL	0.3
Sulfur (S)	19000	77000	-	-	-
Thallium (Tl)	4.4	18	0.01	EPA MCL	0.06
Thorium (Th)	45	180	-	-
Uranium (U)	11	45	0.13 (0.03)	EPA MCL	0.3
Vanadium (V)	1900	7600	-	-
Zinc (Zn)	1000	4100	31	HBSL	0.8
1 Selected based on at least one known impact from geogenic source, has an indirect impact on human health (e.g., N, P), or has radioactive isotopes whose activities are sufficiently high to have potential impacts on human health (e.g., K, Rb).
2 (Rudnick and Gao, 2003)
3 Equivalent pore-water concentration is the average crustal abundance times a representative ratio of solids to pore volume in sediments, calculated by multiplying the sediment-bound concentration in column 2 by the density of the sediments and dividing by the pore volume (pg. 84 (Appelo and Postma, 2005)). A porosity of 0.4 and solid-phase density of 2.65 grams per cubic centimeter were used fo…
4 EPA MCL: Environmental Protection Agency maximum contaminant level (U.S. Environmental Protection Agency, 2018). HBSL: health-based screening level (Norman et al., 2018).
5 The percent of the geogenic element that, if released, would cause an exceedance of the human-health-based benchmark.
6 A dash (-) means the EPA MCL or HBSL human-health based benchmark does not currently exist (2023).
7 Geogenic N exists mostly as organic nitrogen or ammonium but, once released can get oxidized to nitrate. MCL for nitrate is 71 uM (10 mg-N/L), yielding a precent release to achieve exceedence of 0.3 percent.

## Sheet: S2
Table S2. Candidate basins for the contiguous United States (from Van Metre et al., 2020, Table S1). Candidate basins and regions illustrated in figure 1.
Basin ID	Candidate Basin Name	Region number	Region name	Candidate Basin Area (km2)
101	Maine eastern	1	Northeast	70419.9
104	Maine western	1	Northeast	19941.7
107	NH-MA eastern	1	Northeast	24193.8
108	Connecticut	1	Northeast	40620.6
202	Hudson	1	Northeast	45464
204	Delaware	1	Northeast	40869.4
205	Susquehanna	1	Northeast	71223.8
206	Potomac Chesapeake	1	Northeast	47936.4
411	Lake Erie and Ontario	1	Northeast	42056.4
415	Northeastern Lake Ontario-St. Lawrence	1	Northeast	41802.2
501	Allegheny-Monongahela	1	Northeast	49481.1
208	Lower Chesapeake	2	Atlantic Coast	47263.1
301	Chowan-Roanoke	2	Atlantic Coast	44977.3
302	NC eastern	2	Atlantic Coast	53427.8
304	Pee Dee	2	Atlantic Coast	47851.3
305	Edisto-Santee	2	Atlantic Coast	59422.7
306	Ogeechee-Savannah	2	Atlantic Coast	42682.3
307	Altamaha-St. Marys	2	Atlantic Coast	52853.8
313	Apalachicola	2	Atlantic Coast	52180.9
314	Choctawhatchee-Escambia	2	Atlantic Coast	37297.4
308	Florida northcentral	3	Florida	51555.7
309	Southern Florida	3	Florida	42396.6
311	Suwannee	3	Florida	44349.2
401	Lake Superior	4	Great Lakes	42149.9
403	Western Lake Michigan	4	Great Lakes	62217.6
405	Eastern Lake Michigan	4	Great Lakes	57324.8
407	Lake Huron	4	Great Lakes	38131.8
701	Mississippi Headwaters	4	Great Lakes	52085.6
703	St. Croix-Chippewa	4	Great Lakes	44700.7
704	Upper Mississippi-Black-Root	4	Great Lakes	27869.5
707	Wisconsin	4	Great Lakes	30905.7
903	Rainy	4	Great Lakes	29270.8
409	Western Lake Erie	5	Midwest	40411.7
503	Upper Ohio	5	Midwest	55536.5
506	Scioto-Great Miami	5	Midwest	30772.1
512	Wabash	5	Midwest	85349.1
706	Upper Mississippi-Maquoketa-Plum	5	Midwest	22257.9
708	Upper Mississippi-Iowa-Skunk-Wapsipinicon	5	Midwest	59402.7
709	Rock	5	Midwest	28275.9
710	Des Moines	5	Midwest	37442.3
711	Upper Mississippi-Salt	5	Midwest	26110.1
712	Upper Illinois	5	Midwest	28314.2
713	Lower Illinois	5	Midwest	46353.9
1022	Elkhorn-Little Sioux	5	Midwest	42386.3
1024	Missouri-Nishnabotna	5	Midwest	35236.9
1027	Kansas	5	Midwest	39531.9
1028	Chariton-Grand	5	Midwest	28382.3
315	Alabama	6	Tennessee-Missouri	58896.4
505	Kanawha	6	Tennessee-Missouri	31723.3
507	Ohio-Big Sandy-Guyandotte	6	Tennessee-Missouri	38524.6
510	Kentucky-Licking	6	Tennessee-Missouri	27638.6
511	Green	6	Tennessee-Missouri	23916.8
513	Cumberland	6	Tennessee-Missouri	46390.1
514	Lower Ohio	6	Tennessee-Missouri	32633.7
601	Upper Tennessee	6	Tennessee-Missouri	58153.6
603	Lower Tennessee	6	Tennessee-Missouri	47795.4
714	Upper Mississippi-Kaskaskia-Meramec	6	Tennessee-Missouri	44263.1
801	Lower Mississippi-Hatchie	6	Tennessee-Missouri	30463.2
1029	Gasconade-Osage	6	Tennessee-Missouri	48204.1
1030	Lower Missouri	6	Tennessee-Missouri	26797.7
1101	Upper White	6	Tennessee-Missouri	57880.2
1111	Lower Arkansas	6	Tennessee-Missouri	40924.9
802	Lower Mississippi-St. Francis	7	Mississippi Embayment	41892.3
803	Lower Mississippi-Yazoo	7	Mississippi Embayment	36393.1
805	Boeuf-Tensas-Big Black	7	Mississippi Embayment	32047.9
316	Mobile-Tombigbee	8	Gulf Coast	55520.5
317	Pascagoula-Pearl	8	Gulf Coast	51603.6
804	Lower Red-Ouachita	8	Gulf Coast	53114.2
807	Lower Mississippi	8	Gulf Coast	34091.4
808	Louisiana Coastal	8	Gulf Coast	34374.9
1114	Red-Sulphur	8	Gulf Coast	71620.9
1201	Sabine-Neches	8	Gulf Coast	51522.5
1203	Trinity-San Jacinto	8	Gulf Coast	65437.9
702	Minnesota	9	Souris-Red-Rainy	44050.8
901	Souris	9	Souris-Red-Rainy	22632
902	Red	9	Souris-Red-Rainy	101437
1016	James	9	Souris-Red-Rainy	54742.8
1017	Missouri-Big Sioux	9	Souris-Red-Rainy	37994.9
1003	Missouri-Marias	10	Northern High Plains	51433.5
1004	Missouri-Musselshell	10	Northern High Plains	60806.6
1005	Milk	10	Northern High Plains	38828.6
1006	Missouri-Poplar	10	Northern High Plains	28155.3
1007	Upper Yellowstone	10	Northern High Plains	37452.9
1008	Big Horn	10	Northern High Plains	59250.3
1009	Powder-Tongue	10	Northern High Plains	48698.1
1010	Lower Yellowstone	10	Northern High Plains	35974.5
1011	Missouri-Little Missouri	10	Northern High Plains	44637.9
1012	Cheyenne	10	Northern High Plains	62732.4
1013	Missouri-Oahe	10	Northern High Plains	96052
1014	Missouri-White	11	Central High Plains	52031.1
1015	Niobrara	11	Central High Plains	37098
1018	North Platte	11	Central High Plains	80471.9
1019	South Platte	11	Central High Plains	62582.3
1020	Platte	11	Central High Plains	21251.7
1021	Loup	11	Central High Plains	39094.6
1025	Republican	11	Central High Plains	64521
1026	Smoky Hill	12	Southern High Plains	51569.8
1103	Middle Arkansas	12	Southern High Plains	53187.8
1104	Upper Cimarron	12	Southern High Plains	31136
1105	Lower Cimarron-Keystone	12	Southern High Plains	43635.1
1107	Neosho-Verdigris	12	Southern High Plains	53851.4
1108	Upper Canadian	12	Southern High Plains	32307.1
1109	Lower Canadian	12	Southern High Plains	43951.4
1110	North Canadian	12	Southern High Plains	46502.9
1112	Red Headwaters	12	Southern High Plains	38639.7
1113	Red-Washita	12	Southern High Plains	64018.3
1205	Brazos Headwaters	12	Southern High Plains	37558.9
1206	Middle Brazos	13	Texas	40429.6
1207	Lower Brazos	13	Texas	40243.7
1208	Upper Colorado TX	13	Texas	41643.8
1209	Lower Colorado-San Bernard Coastal	13	Texas	73022.5
1210	Central Texas Coastal	13	Texas	44841.7
1211	Nueces-Southwestern Texas Coastal	13	Texas	70881.9
1304	Rio Grande-Amistad	13	Texas	48159.6
1307	Lower Pecos	13	Texas	53424.9
1308	Lower Rio Grande	13	Texas	16468.3
1002	Missouri Headwaters	14	Columbia-Snake	36350.4
1701	Kootenai-Pend Oreille-Spokane	14	Columbia-Snake	94043.6
1702	Upper Columbia	14	Columbia-Snake	57669.9
1703	Yakima	14	Columbia-Snake	15928.2
1704	Upper Snake	14	Columbia-Snake	92909.8
1705	Middle Snake	14	Columbia-Snake	95795.6
1706	Lower Snake	14	Columbia-Snake	90764.2
1707	Middle Columbia	14	Columbia-Snake	77448.6
1712	Oregon Closed Basins	14	Columbia-Snake	45143.3
1102	Upper Arkansas	15	Central Rockies	64556.1
1301	Rio Grande Headwaters	15	Central Rockies	19714.5
1401	Colorado-Gunnison	15	Central Rockies	46270.8
1403	Upper Colorado-Dolores	15	Central Rockies	21661.9
1404	Great Divide-Upper Green	15	Central Rockies	53758.4
1405	White-Yampa	15	Central Rockies	34342.5
1406	Lower Green	15	Central Rockies	37701.4
1407	Upper Colorado-Dirty Devil	15	Central Rockies	35264.4
1408	San Juan	15	Central Rockies	64569.3
1502	Little Colorado	15	Central Rockies	70077.5
1302	Rio Grande-Elephant Butte	16	Southwest Desert	70247.4
1303	Rio Grande-Mimbres	16	Southwest Desert	28820
1305	Rio Grande Closed Basins	16	Southwest Desert	45513.2
1306	Upper Pecos	16	Southwest Desert	60947.6
1503	Lower Colorado	16	Southwest Desert	44539
1504	Upper Gila	16	Southwest Desert	39347.3
1505	Middle Gila	16	Southwest Desert	43769
1506	Salt	16	Southwest Desert	34892.4
1507	Lower Gila	16	Southwest Desert	39054.9
1508	Sonora	16	Southwest Desert	12938.3
1810	Southern Mojave-Salton Sea	16	Southwest Desert	41540.4
1708	Willamette	17	Pacific Northwest	45133.7
1710	Oregon-Washington Coastal	17	Pacific Northwest	59364.1
1711	Puget Sound	17	Pacific Northwest	42883.4
1801	Klamath-Northern California Coastal	17	Pacific Northwest	64621.5
1501	Lower Colorado-Lake Mead	18	California-Nevada	78401.6
1601	Great Salt Lake	18	California-Nevada	93757.5
1603	Escalante Desert-Sevier Lake	18	California-Nevada	42670
1604	Black Rock Desert-Humboldt	18	California-Nevada	74176.6
1605	Central Lahontan	18	California-Nevada	32840.5
1606	Central Nevada Desert Basins	18	California-Nevada	123604
1802	Sacramento	18	California-Nevada	83771.5
1803	Tulare-Buena Vista Lakes	18	California-Nevada	42497.5
1804	San Joaquin	18	California-Nevada	40919
1805	San Francisco Bay	18	California-Nevada	11208.3
1806	Central California Coastal	18	California-Nevada	29381.5
1807	Southern California Coastal	18	California-Nevada	28843
1809	Northern Mojave-Mono Lake	18	California-Nevada	73269.2

## Sheet: S3
Table S3. Candidate basin calculated values for variables considered for ranking. Variable descriptions and their data sources are summarized in Table 3 with more detail in the data release (Qi et al., 2023). Column headings for the final 12 variables used in basin ranking are highlighted in blue and preceded by number linked to Table 3 and description in text.
[Candidate basins are shown in figure 1 and described in table S2, from Van Metre et al., 2020, Table S1]
Basin ID	Candidate Basin name	Region number	Region name	As>5	Shallow_brackish	Rate_Chg_GW	Mag_GW_change	PPT_change	Mag_PPT_change	Public_GW_pop	Public_SW_pop	%_GW_DW	IRR_SW_WU	IRR_GW_WU	IR_WU	EPA_site_den	Mines	Dom_Well_pop	Soc_dem	Native_pop_den	Count of wells with trace element data	Data_Gaps
101	Maine eastern	1	Northeast	58.3997	0.000371085	5.94392	5.94392	151.554	151.554	154160	174627	0.727764	9.9041	3.91141	13.8155	0.0771373	506	312669	0.237651	3.71358	54	-54
104	Maine western	1	Northeast	40.1595	0	3.39366	3.39366	152.231	152.231	225822	473722	0.515113	3.37808	0.657732	4.03581	0.540576	495	277430	0.159469	0.356928	247	-247
107	NH-MA eastern	1	Northeast	28.5927	0	3.9625	3.9625	138.556	138.556	2.39848e+06	4.2588e+06	0.414025	17.1385	74.7843	91.9228	3.32974	232	610614	0.111141	1.54242	2059	-2059
108	Connecticut	1	Northeast	16.5108	0.00555473	4.42815	4.42815	142.748	142.748	639539	3.32188e+06	0.328655	10.4185	5.69376	16.1123	1.34715	1003	986681	0.142192	0.640741	782	-782
202	Hudson	1	Northeast	15.6667	4.46632	3.73932	3.73932	136.977	136.977	5.1632e+06	1.35632e+07	0.316788	15.7279	12.688	28.416	7.05884	947	1.12574e+06	0.161908	2.49036	1922	-1922
204	Delaware	1	Northeast	9.8708	2.03447	4.13651	4.13651	119.365	119.365	3.71904e+06	4.65998e+06	0.516203	47.6561	90.8525	138.509	3.79211	882	1.25307e+06	0.175031	1.12205	2597	-2597
205	Susquehanna	1	Northeast	16.5522	34.4943	3.25744	3.25744	115.994	115.994	1.08974e+06	1.85836e+06	0.552174	9.08156	7.52904	16.6106	0.524642	565	1.20163e+06	0.167225	0.21487	803	-803
206	Potomac Chesapeake	1	Northeast	1.74457	5.25104	2.4334	2.4334	107.269	107.269	1.1923e+06	7.14472e+06	0.235533	21.4514	29.5203	50.9716	1.05602	1027	1.009e+06	0.174661	0.917796	2036	-2036
411	Lake Erie and Ontario	1	Northeast	49	71.3131	4.60786	4.60786	115.805	115.805	418564	5.02644e+06	0.182999	20.2619	2.37499	22.6369	1.52203	250	707305	0.170328	0.840869	365	-365
415	Northeastern Lake Ontario-St. Lawrence	1	Northeast	10.6704	2.13537	4.93898	4.93898	135.999	135.999	222068	380233	0.578646	3.16217	0.825394	3.98757	0.51404	684	300107	0.176829	0.503989	120	-120
501	Allegheny-Monongahela	1	Northeast	5.63719	94.508	3.07817	3.07817	111.984	111.984	387800	1.8451e+06	0.325838	4.7081	2.84283	7.55093	0.610698	74	503977	0.17789	0.406645	450	-450
208	Lower Chesapeake	2	Atlantic Coast	2.02044	0.683918	3.58522	3.58522	104.409	104.409	329560	2.6341e+06	0.283459	22.7635	45.4457	68.2092	0.353066	1232	712476	0.246802	0.680839	555	-555
301	Chowan-Roanoke	2	Atlantic Coast	2.73732	0.0987088	4.73826	4.73826	100.436	100.436	235499	718875	0.527336	27.5826	12.5445	40.1271	0.178157	625	566526	0.342898	0.267058	249	-249
302	NC eastern	2	Atlantic Coast	2.83768	0.00194146	4.48123	4.48123	98.1845	98.1845	729211	2.82699e+06	0.371298	106.011	46.1411	152.152	0.470391	309	940348	0.372232	1.00713	580	-580
304	Pee Dee	2	Atlantic Coast	2.25477	0	5.0901	5.0901	96.424	96.424	551326	1.57945e+06	0.45406	55.7665	32.0648	87.8313	0.392089	415	762309	0.37411	3.0463	117	-117
305	Edisto-Santee	2	Atlantic Coast	0.21543	0	4.91618	4.91618	86.4435	86.4435	322389	3.73922e+06	0.241674	59.7197	63.2916	123.011	0.602648	1396	869276	0.349944	0.629866	366	-366
306	Ogeechee-Savannah	2	Atlantic Coast	1.48561	0	5.84525	5.84525	68.7792	68.7792	526827	839551	0.514015	28.1517	63.4107	91.5624	0.438238	329	361147	0.365519	0.310996	176	-176
307	Altamaha-St. Marys	2	Atlantic Coast	4.04904	0	8.78411	8.78411	43.1668	43.1668	602851	2.13923e+06	0.348279	43.4605	89.9874	133.448	0.734688	134	540350	0.353593	0.337698	338	-338
313	Apalachicola	2	Atlantic Coast	3.0544	0	5.5101	5.5101	22.4978	22.4978	439026	2.99917e+06	0.218757	84.9089	349.392	434.301	0.839655	699	400775	0.39279	0.421441	392	-392
314	Choctawhatchee-Escambia	2	Atlantic Coast	8.61389	0	4.06457	4.06457	-18.8949	18.8949	968156	105505	0.917087	25.3309	38.8889	64.2198	0.377533	1288	198810	0.298348	0.570559	51	-51
308	Florida northcentral	3	Florida	28.0535	0.00971912	9.82103	9.82103	-41.5265	41.5265	6.86714e+06	1.00727e+06	0.887008	99.1382	448.977	548.116	1.41808	221	1.04009e+06	0.277422	1.54103	1575	-1575
309	Southern Florida	3	Florida	10.4199	20.5569	9.16685	9.16685	-121.275	121.275	7.11092e+06	198088	0.974317	1094.31	461.07	1555.38	1.18476	13	403942	0.336437	1.32433	832	-832
311	Suwannee	3	Florida	3.8164	0	8.77802	8.77802	9.37344	9.37344	685435	0	1	45.1447	207.845	252.99	0.215359	58	397129	0.355393	0.294728	387	-387
401	Lake Superior	4	Great Lakes	3.64477	33.1866	0.891477	0.891477	97.3344	97.3344	100871	179489	0.555901	1.2437	0.790111	2.03381	0.2139	1398	123804	0.186641	1.00441	11	-11
403	Western Lake Michigan	4	Great Lakes	11.5739	18.5028	11.3546	11.3546	77.8735	77.8735	654578	2.63475e+06	0.329753	13.7344	95.3939	109.128	0.513005	1189	641689	0.176982	1.75133	407	-407
405	Eastern Lake Michigan	4	Great Lakes	36.2904	99.8794	11.8533	11.8533	85.5805	85.5805	1.58227e+06	821015	0.784232	46.76	214.222	260.982	0.534726	41	1.40179e+06	0.192975	0.614451	149	-149
407	Lake Huron	4	Great Lakes	49.5763	99.7809	23.5619	23.5619	79.2103	79.2103	284557	598323	0.606878	8.05215	23.7623	31.8144	0.257502	16	639099	0.204578	0.444593	91	-91
701	Mississippi Headwaters	4	Great Lakes	31.8126	32.2987	-1.86108	1.86108	63.482	63.482	1.52499e+06	831938	0.710233	10.2703	125.538	135.809	1.31017	505	514130	0.159869	2.5069	411	-411
703	St. Croix-Chippewa	4	Great Lakes	3.7646	34.7863	0.96228	0.96228	73.9118	73.9118	376102	5041.26	0.992973	10.7675	23.67	34.4375	0.250578	84	336228	0.169239	2.04935	61	-61
704	Upper Mississippi-Black-Root	4	Great Lakes	6.67933	5.13842	3.9005	3.9005	73.4686	73.4686	614890	18127.2	0.978936	35.8726	27.6209	63.4935	0.849208	82	227556	0.1354	0.701231	164	-164
707	Wisconsin	4	Great Lakes	8.94538	25.8046	7.22204	7.22204	71.9329	71.9329	334352	0	1	116.76	128.382	245.142	0.208894	73	276596	0.158272	0.998516	24	-24
903	Rainy	4	Great Lakes	5.51755	58.6292	-7.88967	7.88967	70.5625	70.5625	7664.53	14809.9	0.665836	1.65855	0.0424633	1.70101	0.0629979	77	21844.7	0.193069	7.32698	10	-10
409	Western Lake Erie	5	Midwest	46.8669	100	6.49325	6.49325	86.1438	86.1438	712643	4.92619e+06	0.241429	10.725	12.1652	22.8902	1.03809	33	855206	0.145461	0.595937	272	-272
503	Upper Ohio	5	Midwest	27.9215	99.9995	2.74	2.74	90.8874	90.8874	1.3247e+06	1.657e+06	0.583236	4.82542	3.96234	8.78776	0.596958	88	994173	0.175169	0.206957	283	-283
506	Scioto-Great Miami	5	Midwest	45.72	99.1892	3.01248	3.01248	81.4952	81.4952	986551	1.97574e+06	0.430079	6.31094	10.4008	16.7117	0.630345	6	504399	0.163266	0.355371	536	-536
512	Wabash	5	Midwest	58.0365	88.8163	5.32533	5.32533	82.4416	82.4416	2.03395e+06	1.37228e+06	0.685703	6.93699	84.0273	90.9643	0.641882	314	959967	0.161172	0.184187	451	-451
706	Upper Mississippi-Maquoketa-Plum	5	Midwest	20.1718	0	6.82383	6.82383	70.2365	70.2365	217718	0	1	0.797239	2.75935	3.55658	0.341361	810	118727	0.141778	0.150372	42	-42
708	Upper Mississippi-Iowa-Skunk-Wapsipinicon	5	Midwest	46.5774	3.60597	8.87732	8.87732	66.9613	66.9613	1.09932e+06	263742	0.83986	1.18905	21.5615	22.7506	0.510465	19	283885	0.139621	0.138286	659	-659
709	Rock	5	Midwest	19.2476	2.67861	11.7652	11.7652	72.8454	72.8454	1.41021e+06	61996.8	0.967066	2.78575	48.8678	51.6535	0.627566	455	410233	0.143586	0.332714	98	-98
710	Des Moines	5	Midwest	79.3114	1.81454	8.79935	8.79935	60.6253	60.6253	595431	204935	0.772215	1.21208	2.95988	4.17196	0.458572	57	99321.3	0.151121	0.122982	197	-197
711	Upper Mississippi-Salt	5	Midwest	9.41618	7.35733	8.04812	8.04812	60.362	60.362	477992	186997	0.748698	24.9498	17.0593	42.0091	0.342243	13	79124	0.192887	0.099654	79	-79
712	Upper Illinois	5	Midwest	61.3869	10.5829	10.8394	10.8394	83.581	83.581	1.65871e+06	6.49682e+06	0.265997	28.653	42.0843	70.7373	2.60431	18	695696	0.168449	1.23399	323	-323
713	Lower Illinois	5	Midwest	70.8073	69.2317	9.02187	9.02187	73.3788	73.3788	592621	571103	0.587982	2.34871	110.832	113.18	0.373043	9	222387	0.157134	0.0992727	191	-191
1022	Elkhorn-Little Sioux	5	Midwest	78.7891	1.51881	10.9546	10.9546	48.7039	48.7039	600601	488987	0.589101	27.0241	604.542	631.566	0.481381	3	100455	0.16366	1.70014	473	-473
1024	Missouri-Nishnabotna	5	Midwest	43.6251	27.7572	9.06666	9.06666	51.0205	51.0205	347288	184464	0.686529	24.3743	62.1153	86.4896	0.294833	1	56704.2	0.162079	0.330213	169	-169
1027	Kansas	5	Midwest	14.0851	61.5415	11.7864	11.7864	36.3337	36.3337	336341	567540	0.415802	70.5153	1157.52	1228.04	0.408025	3	67604.2	0.158984	0.356546	192	-192
1028	Chariton-Grand	5	Midwest	21.0187	34.0589	8.60629	8.60629	54.8317	54.8317	49375.3	109821	0.404814	4.12906	6.14681	10.2759	0.107779	5	25319.5	0.191254	0.0371083	6	-6
315	Alabama	6	Tennessee-Missouri	0.0577406	0.719889	2.06027	2.06027	21.7751	21.7751	826787	1.71695e+06	0.399516	48.729	21.1944	69.9234	0.579237	2857	315544	0.301908	0.299964	164	-164
505	Kanawha	6	Tennessee-Missouri	0.753112	65.3673	1.78284	1.78284	90.8313	90.8313	92484.3	599934	0.347789	6.73965	0.674628	7.41427	0.38735	808	227428	0.228162	0.114117	227	-227
507	Ohio-Big Sandy-Guyandotte	6	Tennessee-Missouri	12.5516	97.6097	2.39551	2.39551	77.2916	77.2916	625414	1.64346e+06	0.368905	3.28652	2.51798	5.80449	0.657009	24	335264	0.232114	0.185404	110	-110
510	Kentucky-Licking	6	Tennessee-Missouri	0.459329	86.7236	3.13065	3.13065	72.4146	72.4146	16161.6	1.06328e+06	0.113298	6.04446	0.223505	6.26797	0.535772	35	119700	0.247221	0.11964	11	-11
511	Green	6	Tennessee-Missouri	5.47143	83.4123	4.24453	4.24453	68.2139	68.2139	115241	454995	0.324585	8.22639	0.390615	8.617	0.427482	25	103416	0.227285	0.0956857	12	-12
513	Cumberland	6	Tennessee-Missouri	1.10987	66.1154	3.54071	3.54071	59.5222	59.5222	102904	2.10452e+06	0.131929	9.27395	5.97647	15.2504	0.420909	601	216939	0.241178	0.306823	72	-72
514	Lower Ohio	6	Tennessee-Missouri	17.407	84.5872	4.56679	4.56679	76.2104	76.2104	640720	1.24839e+06	0.37472	10.2677	14.2475	24.5152	0.683037	528	107420	0.183672	0.199405	49	-49
601	Upper Tennessee	6	Tennessee-Missouri	0.550348	4.04817	2.76141	2.76141	76.1582	76.1582	689259	2.11582e+06	0.369584	22.6404	6.49671	29.1371	0.345	3909	551150	0.223826	0.666901	306	-306
603	Lower Tennessee	6	Tennessee-Missouri	0.102474	40.956	2.76742	2.76742	39.0456	39.0456	473036	952832	0.42925	25.6356	16.2137	41.8493	0.308272	1222	243570	0.235798	0.473825	507	-507
714	Upper Mississippi-Kaskaskia-Meramec	6	Tennessee-Missouri	14.6169	54.7027	6.60199	6.60199	68.1173	68.1173	556997	1.72733e+06	0.32851	7.02887	48.3726	55.4014	0.606555	1227	288054	0.175704	0.226164	115	-115
801	Lower Mississippi-Hatchie	6	Tennessee-Missouri	1.82534	0.0065661	4.00887	4.00887	28.9683	28.9683	1.49198e+06	17052	0.989829	25.0866	265.705	290.792	0.354657	37	167440	0.293634	0.209595	360	-360
1029	Gasconade-Osage	6	Tennessee-Missouri	0.776417	25.7269	5.32258	5.32258	46.2557	46.2557	228540	285231	0.610797	13.029	24.6339	37.6629	0.207991	630	219088	0.20542	0.20136	174	-174
1030	Lower Missouri	6	Tennessee-Missouri	4.46548	18.534	6.7028	6.7028	56.9038	56.9038	1.20992e+06	805384	0.619518	10.8961	33.7582	44.6543	0.796971	254	101448	0.183454	0.366371	145	-145
1101	Upper White	6	Tennessee-Missouri	0.0120927	0.248777	4.14042	4.14042	32.6715	32.6715	336330	411506	0.603611	169.181	1219.14	1388.32	0.199654	1557	290302	0.25494	0.257931	289	-289
1111	Lower Arkansas	6	Tennessee-Missouri	0.0855014	34.4037	1.53727	1.53727	-1.06684	1.06684	72373.3	1.54074e+06	0.141228	77.5324	154.445	231.978	0.383629	100	181006	0.303428	4.96701	179	-179
802	Lower Mississippi-St. Francis	7	Mississippi Embayment	2.77765	0.00716127	3.48604	3.48604	18.2792	18.2792	545371	116663	0.845765	1760.45	7830.13	9590.58	0.189963	441	94362.2	0.291554	0.186267	400	-400
803	Lower Mississippi-Yazoo	7	Mississippi Embayment	0.354444	0	0.961849	0.961849	-20.6221	20.6221	518122	0	1	117.387	1614.93	1732.31	0.178386	384	91632.3	0.46394	0.0971896	337	-337
805	Boeuf-Tensas-Big Black	7	Mississippi Embayment	6.5117	0	-0.425322	0.425322	-71.2204	71.2204	337987	85701.6	0.815024	222.682	689.408	912.09	0.150618	119	39623.5	0.46394	0.09232	464	-464
316	Mobile-Tombigbee	8	Gulf Coast	0.983536	0.502356	1.47805	1.47805	-1.98056	1.98056	669537	1.02544e+06	0.446713	45.6179	24.346	69.9639	0.368098	296	158380	0.355543	0.271236	148	-148
317	Pascagoula-Pearl	8	Gulf Coast	11.2274	0	1.34332	1.34332	-69.6573	69.6573	1.2186e+06	211189	0.875129	7.60506	5.85214	13.4572	0.384838	17	261469	0.327239	0.414178	720	-720
804	Lower Red-Ouachita	8	Gulf Coast	0.297468	2.69531	-0.738559	0.738559	-55.8325	55.8325	441173	264172	0.681179	119.928	503.553	623.481	0.164137	339	123245	0.311976	0.181011	249	-249
807	Lower Mississippi	8	Gulf Coast	32.5688	0	0.918433	0.918433	-123.366	123.366	989712	1.22034e+06	0.483306	3.66724	10.5901	14.2573	0.752154	74	151769	0.345837	30.9049	517	-517
808	Louisiana Coastal	8	Gulf Coast	19.9732	0	-1.39099	1.39099	-131.323	131.323	852309	40680.3	0.961225	210.234	464.908	675.142	0.346154	48	156141	0.246203	0.518207	691	-691
1114	Red-Sulphur	8	Gulf Coast	0.303123	10.6328	-1.54687	1.54687	-60.3017	60.3017	268502	783370	0.389392	73.3502	45.5394	118.89	0.164282	168	231062	0.33059	1.57795	275	-275
1201	Sabine-Neches	8	Gulf Coast	0.166913	0.18692	-4.79688	4.79688	-101.519	101.519	601843	482948	0.623179	13.8779	6.29168	20.1696	0.23743	61	196847	0.281713	0.654817	119	-119
1203	Trinity-San Jacinto	8	Gulf Coast	7.30269	9.11677	-4.86297	4.86297	-82.262	82.262	4.10872e+06	7.88498e+06	0.366521	160	23.1528	183.152	1.61021	92	453409	0.296782	1.9396	357	-357
702	Minnesota	9	Souris-Red-Rainy	72.7149	5.72628	3.4672	3.4672	58.9026	58.9026	698331	120363	0.87674	1.98509	59.917	61.9021	0.782982	11	157800	0.158076	0.487555	148	-148
901	Souris	9	Souris-Red-Rainy	32.6546	73.4924	4.86712	4.86712	43.2109	43.2109	76110.1	3444.21	0.962831	12.5714	7.9121	20.4835	0.082803	4	13108.2	0.136676	1.81247	44	-44
902	Red	9	Souris-Red-Rainy	32.3002	64.7554	-3.76576	3.76576	47.4003	47.4003	192043	253878	0.55701	22.4823	84.073	106.555	0.146111	7	127180	0.149507	1.55041	465	-465
1016	James	9	Souris-Red-Rainy	27.2184	8.04042	6.88029	6.88029	39.6494	39.6494	51641.1	72091.4	0.535011	7.47619	54.1139	61.5901	0.0416128	0	31306.4	0.140667	0.237723	138	-138
1017	Missouri-Big Sioux	9	Souris-Red-Rainy	20.0458	0.39547	10.55	10.55	49.1886	49.1886	345206	69326.7	0.850296	14.3779	163.46	177.838	0.226267	3	48559.5	0.151095	1.04008	59	-59
1003	Missouri-Marias	10	Northern High Plains	22.0697	0.00729097	9.48258	9.48258	55.0475	55.0475	41615.5	106491	0.440379	1385.96	6.12233	1392.09	0.0905636	1517	42184.6	0.207779	0.486077	119	-119
1004	Missouri-Musselshell	10	Northern High Plains	41.5831	1.10107	9.93373	9.93373	49.9721	49.9721	15265.7	359.871	0.985736	906.4	4.2114	910.612	0.0199649	312	9604.62	0.199807	0.148784	0	0
1005	Milk	10	Northern High Plains	78.9375	23.156	11.2979	11.2979	44.9033	44.9033	8963.17	14557.3	0.571394	745.141	5.78608	750.927	0.0249043	41	10443.8	0.263732	0.528081	66	-66
1006	Missouri-Poplar	10	Northern High Plains	19.1129	75.5026	14.7758	14.7758	38.7712	38.7712	4698.34	9075.55	0.545797	396.2	9.78823	405.988	0.0593849	3	6207.38	0.196833	0.629671	148	-148
1007	Upper Yellowstone	10	Northern High Plains	23.2264	0	6.33489	6.33489	77.6653	77.6653	26127.3	127834	0.321356	1758.63	3.67547	1762.31	0.104318	710	34405.3	0.15239	0.551719	33	-33
1008	Big Horn	10	Northern High Plains	15.469	0.00168753	6.71896	6.71896	55.4979	55.4979	29072.3	44088.5	0.570038	2349.86	13.8812	2363.74	0.0484892	1140	29379.6	0.198375	0.830501	313	-313
1009	Powder-Tongue	10	Northern High Plains	19.1806	0.267962	13.3611	13.3611	52.6396	52.6396	6159.04	32321.1	0.409504	774.132	2.35641	776.488	0.0502689	564	16255.3	0.140164	0.187804	86	-86
1010	Lower Yellowstone	10	Northern High Plains	24.8409	14.5362	12.8362	12.8362	44.2806	44.2806	12758.7	13333	0.661888	619.463	2.46028	621.924	0.0617659	14	13341.9	0.17137	0.295897	37	-37
1011	Missouri-Little Missouri	10	Northern High Plains	41.4399	40.7051	15.5121	15.5121	41.7032	41.7032	7283.75	26871	0.422433	104.727	9.46976	114.196	0.0670507	85	12369.7	0.180447	0.782237	75	-75
1012	Cheyenne	10	Northern High Plains	10.084	0.0023911	14.2228	14.2228	46.1798	46.1798	95596.9	88343.4	0.613357	148.684	37.2521	185.937	0.0440602	2091	44548	0.203899	0.438336	263	-263
1013	Missouri-Oahe	10	Northern High Plains	24.0102	6.70668	13.6921	13.6921	36.43	36.43	27637.1	137559	0.326945	33.6328	30.8742	64.507	0.0431537	108	39183.8	0.171012	2.53313	139	-139
1014	Missouri-White	11	Central High Plains	27.7142	0.00768754	14.3033	14.3033	40.0678	40.0678	29704.6	35930.4	0.571108	43.2638	33.9864	77.2503	0.0152985	7	18139.9	0.280654	1.74563	135	-135
1015	Niobrara	11	Central High Plains	67.1683	0	13.6064	13.6064	30.3932	30.3932	26687.4	2947.79	0.927878	77.0929	409.669	486.762	0.0311607	10	11236.9	0.190361	0.241556	181	-181
1018	North Platte	11	Central High Plains	33.4514	0.000621359	5.13382	5.13382	44.0463	44.0463	150732	44430.8	0.808593	2826.17	506.034	3332.21	0.0740507	1088	36965.2	0.170869	0.0934226	536	-536
1019	South Platte	11	Central High Plains	38.9654	5.95802	2.64292	2.64292	17.9503	17.9503	223195	3.16101e+06	0.11849	973.495	344.194	1317.69	0.734153	3920	201698	0.18547	0.793273	563	-563
1020	Platte	11	Central High Plains	73.0751	6.20058	9.77783	9.77783	25.6568	25.6568	177085	255784	0.491303	91.1637	1075.75	1166.92	0.38477	2	69953.8	0.134981	0.266635	329	-329
1021	Loup	11	Central High Plains	97.9159	0	12.2001	12.2001	24.5273	24.5273	42624.3	0	1	147.309	821.152	968.461	0.0592666	0	17309.7	0.174636	0.0169994	78	-78
1025	Republican	11	Central High Plains	76.1546	10.6582	4.0418	4.0418	5.44448	5.44448	113032	1586.18	0.989219	137.613	1652.08	1789.69	0.0829653	1	32514.6	0.199283	0.016205	350	-350
1026	Smoky Hill	12	Southern High Plains	42.3761	72.8259	2.76466	2.76466	6.50451	6.50451	124140	39669.5	0.792954	34.8406	310.032	344.873	0.118364	0	27787.4	0.187181	0.0245195	74	-74
1103	Middle Arkansas	12	Southern High Plains	37.0135	58.5941	-2.40735	2.40735	0.648813	0.648813	309292	483952	0.468408	43.9897	1144.91	1188.9	0.291777	4	117139	0.210164	0.227676	614	-614
1104	Upper Cimarron	12	Southern High Plains	45.0008	27.4999	-10.5486	10.5486	-14.4117	14.4117	50561.1	84.4388	0.99862	20.1079	1018.93	1039.04	0.112153	48	10547.2	0.313248	0.0306916	60	-60
1105	Lower Cimarron-Keystone	12	Southern High Plains	10.6375	89.2122	-3.40158	3.40158	0.70432	0.70432	198472	296171	0.466266	11.2585	118.091	129.349	0.189412	125	60260.9	0.226254	1.3574	121	-121
1107	Neosho-Verdigris	12	Southern High Plains	1.93457	60.8933	2.46285	2.46285	22.4268	22.4268	196783	845040	0.289023	10.9268	17.6176	28.5444	0.246196	3193	146738	0.244103	3.16749	267	-267
1108	Upper Canadian	12	Southern High Plains	9.34328	34.8682	-8.95811	8.95811	-22.157	22.157	12364	11043.3	0.618149	97.2637	13.8531	111.117	0.0198099	158	5513.09	0.474272	0.0346329	0	0
1109	Lower Canadian	12	Southern High Plains	30.0007	46.6064	-10.8788	10.8788	-21.7079	21.7079	188349	280816	0.50837	17.3598	567.215	584.575	0.113557	13	102029	0.299913	2.28925	198	-198
1110	North Canadian	12	Southern High Plains	24.3758	27.4071	-10.8551	10.8551	-16.0205	16.0205	217938	566631	0.378552	8.31896	1188.62	1196.94	0.148206	14	127223	0.300046	1.59756	333	-333
1112	Red Headwaters	12	Southern High Plains	41.2896	48.0667	-12.5878	12.5878	-22.2796	22.2796	123842	135713	0.544528	43.4145	564.282	607.696	0.0837221	70	38406.5	0.327675	0.134981	17	-17
1113	Red-Washita	12	Southern High Plains	21.1871	83.9717	-6.28703	6.28703	-24.6693	24.6693	152574	385288	0.376761	57.6681	234.527	292.195	0.107641	137	80339.8	0.317964	1.08799	113	-113
1205	Brazos Headwaters	12	Southern High Plains	89.1963	26.2854	-10.8889	10.8889	-21.7352	21.7352	136835	266928	0.43183	0.821923	1179.14	1179.96	0.160441	12	66039.2	0.435789	0.1328	70	-70
1206	Middle Brazos	13	Texas	21.4743	65.3085	-6.12039	6.12039	-40.5966	40.5966	197057	424936	0.385861	11.0088	68.4555	79.4643	0.193868	60	69928.2	0.251455	0.215303	5	-5
1207	Lower Brazos	13	Texas	2.18964	8.18638	-6.37555	6.37555	-76.4849	76.4849	610586	757107	0.501268	25.0841	108.231	133.315	0.349247	29	150373	0.277845	0.590545	63	-63
1208	Upper Colorado TX	13	Texas	82.9086	23.8212	-10.5516	10.5516	-15.4551	15.4551	111795	263483	0.441033	2.43622	727.322	729.758	0.158079	23	96096	0.368331	0.14892	93	-93
1209	Lower Colorado-San Bernard Coastal	13	Texas	2.15927	23.7637	-5.24942	5.24942	-45.052	45.052	277561	1.15843e+06	0.270222	87.1571	195.228	282.385	0.197172	156	151383	0.295932	0.295323	79	-79
1210	Central Texas Coastal	13	Texas	32.4225	0.116845	-6.21698	6.21698	-75.4781	75.4781	2.05245e+06	315350	0.878073	34.2188	132.426	166.645	0.483032	77	218577	0.364074	0.742127	388	-388
1211	Nueces-Southwestern Texas Coastal	13	Texas	43.0282	0.0620261	-2.25689	2.25689	-41.1508	41.1508	308632	1.41418e+06	0.225629	377.157	161.628	538.785	0.157995	127	103418	0.632457	0.23644	191	-191
1304	Rio Grande-Amistad	13	Texas	31.9189	5.74915	-2.44277	2.44277	-10.189	10.189	474464	191102	0.719594	89.9366	72.161	162.098	0.0971145	254	15952.8	0.490513	0.152555	106	-106
1307	Lower Pecos	13	Texas	32.3566	36.8684	-5.15212	5.15212	-8.85408	8.85408	56517.9	2214.34	0.96847	18.8394	244.592	263.431	0.0525036	74	11498.3	0.490513	0.0294922	39	-39
1308	Lower Rio Grande	13	Texas	54.0453	0.560361	-1.35497	1.35497	-29.4952	29.4952	50445.7	382444	0.131898	46.0799	2.03936	48.1192	0.19152	5	7661.89	0.734254	0.311676	32	-32
1002	Missouri Headwaters	14	Columbia-Snake	10.961	0	5.37159	5.37159	65.2643	65.2643	42704.1	39409.9	0.651494	2068.03	6.79333	2074.83	0.107124	3088	30968.6	0.18883	0.0935372	275	-275
1701	Kootenai-Pend Oreille-Spokane	14	Columbia-Snake	13.3735	0	7.04927	7.04927	93.623	93.623	752581	92067	0.913469	1391.15	113.724	1504.88	0.155821	5170	219328	0.235235	0.731433	399	-399
1702	Upper Columbia	14	Columbia-Snake	35.0336	0	9.44283	9.44283	56.6195	56.6195	239815	119171	0.736615	996.681	377.754	1374.44	0.125438	3406	93471.5	0.27148	0.659683	270	-270
1703	Yakima	14	Columbia-Snake	22.0981	0	14.9522	14.9522	66.6094	66.6094	154088	108173	0.69964	436.356	107.799	544.155	0.256715	361	97882.9	0.211812	2.57477	177	-177
1704	Upper Snake	14	Columbia-Snake	23.2256	0	3.80719	3.80719	69.456	69.456	398771	2822.44	0.994896	6248.01	3620.03	9868.04	0.0503607	1984	151429	0.241136	0.48572	1585	-1585
1705	Middle Snake	14	Columbia-Snake	54.3789	0	3.55956	3.55956	59.5151	59.5151	512114	101529	0.862459	3640.12	821.105	4461.23	0.0752957	3979	124531	0.320284	0.223631	1064	-1064
1706	Lower Snake	14	Columbia-Snake	9.38257	0	6.00439	6.00439	69.7873	69.7873	145961	35888	0.842763	875.895	282.7	1158.6	0.0360715	4137	46391.9	0.224517	0.482515	276	-276
1707	Middle Columbia	14	Columbia-Snake	24.9471	0	9.889	9.889	43.8774	43.8774	263801	117936	0.749015	1018.45	387.633	1406.08	0.079769	1382	88154.4	0.235024	0.331974	156	-156
1712	Oregon Closed Basins	14	Columbia-Snake	55.3371	0	4.26171	4.26171	37.6433	37.6433	5767.7	264.954	0.973899	476.4	215.532	691.932	0.00644614	470	4118.44	0.268986	0.0813958	5	-5
1102	Upper Arkansas	15	Central Rockies	5.26887	35.7406	-0.806883	0.806883	-2.32511	2.32511	88704.4	775418	0.164937	1166.21	101.151	1267.36	0.153045	2268	64452.2	0.278652	0.326091	99	-99
1301	Rio Grande Headwaters	15	Central Rockies	43.3259	0	-1.04544	1.04544	7.65078	7.65078	28317.5	6.79672	0.999851	997.533	346.939	1344.47	0.0366735	726	17381.8	0.341075	0.128827	103	-103
1401	Colorado-Gunnison	15	Central Rockies	5.33916	0.00162088	2.25341	2.25341	42.4075	42.4075	63933.9	305056	0.246502	2644.88	27.3	2672.18	0.170021	2445	35863.3	0.21076	0.25835	250	-250
1403	Upper Colorado-Dolores	15	Central Rockies	17.288	38.4705	1.14614	1.14614	27.4955	27.4955	10415.2	9097.25	0.612382	611.42	0.500274	611.921	0.0293603	4224	3957.18	0.210942	0.206289	78	-78
1404	Great Divide-Upper Green	15	Central Rockies	34.4661	0.0139504	3.28801	3.28801	44.6683	44.6683	8336.07	46883.1	0.292191	1271.03	107.744	1378.77	0.0422259	385	11017.8	0.141564	0.0380547	119	-119
1405	White-Yampa	15	Central Rockies	18.6334	0.00291195	4.25928	4.25928	59.5357	59.5357	5639.97	31337.4	0.296964	655.278	1.85934	657.137	0.0599839	430	7597	0.278257	0.0305125	79	-79
1406	Lower Green	15	Central Rockies	22.0978	13.7186	2.26454	2.26454	41.627	41.627	46975.1	28732.6	0.656047	658.137	4.34862	662.485	0.0501307	761	7828.75	0.226664	0.222544	141	-141
1407	Upper Colorado-Dirty Devil	15	Central Rockies	25.8557	19.1417	0.356022	0.356022	24.2489	24.2489	13391.4	3574.28	0.804135	135.736	9.08687	144.823	0.0104071	1256	1283	0.230023	1.61661	22	-22
1408	San Juan	15	Central Rockies	33.9766	19.6588	-0.636666	0.636666	9.48609	9.48609	56677.1	181804	0.361144	770.626	3.52312	774.149	0.0743543	1879	46096.1	0.767383	9.03971	167	-167
1502	Little Colorado	15	Central Rockies	44.3054	2.07745	-2.04997	2.04997	6.01523	6.01523	234255	17295.4	0.939185	10.6569	6.11094	16.7678	0.0549107	375	32843	0.763184	3.81596	281	-281
1302	Rio Grande-Elephant Butte	16	Southwest Desert	52.8505	4.62377	-3.59199	3.59199	-6.12572	6.12572	616394	383887	0.661885	446.068	66.3945	512.463	0.151451	1739	135095	0.584196	3.24673	319	-319
1303	Rio Grande-Mimbres	16	Southwest Desert	42.695	1.29122	-3.84189	3.84189	-6.24714	6.24714	324705	36328.9	0.909783	291.769	165.895	457.664	0.138133	1296	41651.5	0.537244	0.256627	183	-183
1305	Rio Grande Closed Basins	16	Southwest Desert	28.9311	31.5532	-5.60498	5.60498	-10.4638	10.4638	52826.6	31115.4	0.701274	93.0659	141.578	234.644	0.0206094	615	20218.5	0.561142	0.249355	96	-96
1306	Upper Pecos	16	Southwest Desert	22.425	68.9902	-9.51632	9.51632	-15.012	15.012	134190	19187.4	0.891223	136.241	262.125	398.366	0.0593953	307	23013.3	0.406916	0.121107	0	0
1503	Lower Colorado	16	Southwest Desert	84.6461	0	-7.25142	7.25142	10.1542	10.1542	202888	127801	0.64293	815.402	439.15	1254.55	0.104874	2990	27225.5	0.317149	1.06265	151	-151
1504	Upper Gila	16	Southwest Desert	46.5362	0	-3.68882	3.68882	-7.04936	7.04936	49788.7	8.1278	0.999869	92.7464	159.727	252.473	0.0251351	1355	12130.9	0.362826	1.1352	56	-56
1505	Middle Gila	16	Southwest Desert	62.6651	0	-2.01648	2.01648	-4.5362	4.5362	1.56075e+06	622166	0.72405	619.478	610.511	1229.99	0.353538	3684	71717.4	0.402637	2.1337	419	-419
1506	Salt	16	Southwest Desert	57.2567	0	-5.03233	5.03233	7.90441	7.90441	515359	1.06157e+06	0.345094	73.2984	188.097	261.395	0.415219	1024	44020.4	0.288897	3.42707	222	-222
1507	Lower Gila	16	Southwest Desert	93.2692	0	-3.68419	3.68419	2.8668	2.8668	463450	1.25284e+06	0.289294	1017.07	809.263	1826.33	0.195904	2193	46519.1	0.329959	1.08122	365	-365
1508	Sonora	16	Southwest Desert	65.254	0	-0.865912	0.865912	-2.488	2.488	25874.6	116.873	0.996428	66.4815	84.5924	151.074	0.0350897	572	6728.23	0.66348	0.427612	18	-18
1810	Southern Mojave-Salton Sea	16	Southwest Desert	65.1119	0	-3.81152	3.81152	8.5751	8.5751	399314	286908	0.602341	586.692	1398.35	1985.04	0.150504	1929	35271.5	0.479266	0.598258	359	-359
1708	Willamette	17	Pacific Northwest	15.0202	0	15.1206	15.1206	81.146	81.146	884842	2.05011e+06	0.375477	601.397	353.609	955.006	1.17179	715	347729	0.194789	1.36411	259	-259
1710	Oregon-Washington Coastal	17	Pacific Northwest	4.42169	0	9.52867	9.52867	91.3664	91.3664	126545	452812	0.408232	516.334	45.0436	561.377	0.159793	3929	185828	0.25186	0.992262	121	-121
1711	Puget Sound	17	Pacific Northwest	19.3	0	17.4065	17.4065	138.687	138.687	1.7007e+06	2.50394e+06	0.440571	22.6955	58.1027	80.7982	1.0931	1822	271253	0.204573	3.35702	1779	-1779
1801	Klamath-Northern California Coastal	17	Pacific Northwest	21.8151	0	5.58575	5.58575	61.5876	61.5876	313351	283353	0.612676	607.622	519.931	1127.55	0.196962	5087	134862	0.308085	2.28897	161	-161
1501	Lower Colorado-Lake Mead	18	California-Nevada	45.3977	0.061218	-6.06337	6.06337	30.6287	30.6287	426179	1.69227e+06	0.213157	97.0115	86.5178	183.529	0.14992	1389	32258.1	0.290643	0.632	172	-172
1601	Great Salt Lake	18	California-Nevada	43.2302	0.0778563	1.86472	1.86472	56.3087	56.3087	1.16578e+06	1.21045e+06	0.503188	2412.66	603.651	3016.31	0.319718	3391	60207.6	0.209382	0.445156	1050	-1050
1603	Escalante Desert-Sevier Lake	18	California-Nevada	35.734	0.179297	-0.433059	0.433059	42.4388	42.4388	108722	871.17	0.992788	378.102	307.5	685.602	0.0367002	2125	11202.1	0.227471	0.0900021	387	-387
1604	Black Rock Desert-Humboldt	18	California-Nevada	76.0515	0.0579734	0.230476	0.230476	45.8629	45.8629	59025.4	407.926	0.994228	318.078	512.687	830.765	0.0131443	3798	11243.7	0.281854	0.0866684	61	-61
1605	Central Lahontan	18	California-Nevada	76.033	0	-11.3667	11.3667	44.9789	44.9789	305027	274161	0.568411	461.915	85.5221	547.437	0.206757	2230	56048	0.267445	1.16718	763	-763
1606	Central Nevada Desert Basins	18	California-Nevada	77.7269	0.00040451	-3.02443	3.02443	39.391	39.391	43882.5	12335.7	0.821868	203.38	329.149	532.529	0.00651273	6763	13032.3	0.277344	1.18153	161	-161
1802	Sacramento	18	California-Nevada	29.8469	0	-2.87688	2.87688	67.6885	67.6885	1.22259e+06	1.4291e+06	0.519727	1277.45	3851.55	5129.01	0.372251	10688	323906	0.266958	1.03694	371	-371
1803	Tulare-Buena Vista Lakes	18	California-Nevada	47.5018	0	-19.4582	19.4582	20.1032	20.1032	1.49509e+06	523006	0.765682	941.972	3407.33	4349.3	0.472334	1450	213934	0.386144	1.07588	562	-562
1804	San Joaquin	18	California-Nevada	37.182	0	-16.8003	16.8003	48.5432	48.5432	1.03415e+06	865894	0.608845	1575.7	3076.26	4651.95	0.543684	8331	313639	0.299777	1.39743	623	-623
1805	San Francisco Bay	18	California-Nevada	41.0499	0.0120441	-4.2444	4.2444	59.8861	59.8861	1.00186e+06	5.24235e+06	0.170399	133.044	222.912	355.955	5.41045	521	74909	0.245931	4.50647	345	-345
1806	Central California Coastal	18	California-Nevada	36.6467	0.00355167	-13.5651	13.5651	37.2191	37.2191	868131	513337	0.657902	90.384	220.561	310.945	0.543097	771	119084	0.327153	0.925084	472	-472
1807	Southern California Coastal	18	California-Nevada	21.8486	0.00714905	-8.15035	8.15035	8.78111	8.78111	8.38953e+06	1.09694e+07	0.43718	107.672	255.222	362.894	4.77905	1270	131109	0.340507	6.04038	1586	-1586
1809	Northern Mojave-Mono Lake	18	California-Nevada	80.5471	0	-13.4946	13.4946	19.3591	19.3591	548228	336989	0.638513	65.8512	540.358	606.21	0.108572	5164	47012.9	0.400474	0.380659	1257	-1257

## Sheet: S4
Table S4. Percentile scores of variables individually, Basin score (sum of variable percentile ranks), final national rank, and final regional rank by hydrologic region for each candidate basin.
[Candidate basins are shown in figure 1 and described in table S2. Variable percentile rank = rank of individual variable among 163 basins using the excel percentrank function; Basin Score = sum of percentile ranks for all variables within each basin; Basin National Rank = national basin scores ranked from 1 to 163; Basin Regional Rank = basin scores ranked within each region]
Basin ID	Candidate Basin Name	Region number	Region name	Variable percentile ranks												Basin Score	Basin National Rank	Basin Regional Rank
				As>5	Shallow_brackish	Mag_GW_change	Mag_PPT_change	%_GW_DW	IR_WU	EPA_site_den	Mines	Dom_Well_pop	Soc_dem	Native_pop_den	Data_Gaps
101	Maine eastern	1	Northeast	0.865	0.274	0.579	0.987	0.695	0.085	0.225	0.554	0.768	0.5	0.951	0.859	7.342	6	1
104	Maine western	1	Northeast	0.701	0.006	0.286	0.993	0.42	0.024	0.78	0.542	0.737	0.128	0.439	0.457	5.513	118	10
107	NH-MA eastern	1	Northeast	0.573	0.006	0.384	0.969	0.298	0.353	0.969	0.42	0.884	0.006	0.81	0.012	5.684	99	8
108	Connecticut	1	Northeast	0.378	0.329	0.445	0.981	0.176	0.115	0.939	0.682	0.951	0.06	0.603	0.085	5.744	94	7
202	Hudson	1	Northeast	0.371	0.542	0.347	0.963	0.14	0.213	0.993	0.676	0.975	0.146	0.896	0.024	6.286	57	5
204	Delaware	1	Northeast	0.286	0.5	0.408	0.932	0.426	0.524	0.975	0.67	0.987	0.225	0.75	0.006	6.689	31	3
205	Susquehanna	1	Northeast	0.384	0.768	0.274	0.926	0.463	0.14	0.762	0.579	0.981	0.17	0.256	0.079	5.782	93	6
206	Potomac Chesapeake	1	Northeast	0.103	0.56	0.195	0.908	0.073	0.225	0.908	0.695	0.963	0.219	0.676	0.018	5.543	115	9
411	Lake Erie and Ontario	1	Northeast	0.817	0.896	0.463	0.92	0.048	0.17	0.951	0.426	0.908	0.189	0.67	0.28	6.738	26	2
415	Northeastern Lake Ontario-St. Lawrence	1	Northeast	0.31	0.512	0.5	0.957	0.506	0.06	0.756	0.615	0.762	0.243	0.53	0.664	6.415	45	4
501	Allegheny-Monongahela	1	Northeast	0.231	0.957	0.262	0.914	0.158	0.048	0.823	0.292	0.847	0.256	0.457	0.207	5.452	121	11
208	Lower Chesapeake	2	Atlantic Coast	0.121	0.463	0.323	0.902	0.109	0.347	0.609	0.731	0.914	0.536	0.628	0.146	5.829	91	7
301	Chowan-Roanoke	2	Atlantic Coast	0.146	0.408	0.469	0.89	0.439	0.219	0.426	0.603	0.878	0.804	0.341	0.445	6.068	69	5
302	NC eastern	2	Atlantic Coast	0.158	0.304	0.451	0.884	0.231	0.426	0.719	0.457	0.939	0.865	0.707	0.128	6.269	52	2
304	Pee Dee	2	Atlantic Coast	0.14	0.006	0.512	0.871	0.365	0.323	0.676	0.512	0.92	0.871	0.92	0.689	6.805	23	1
305	Edisto-Santee	2	Atlantic Coast	0.036	0.006	0.493	0.841	0.085	0.396	0.81	0.78	0.932	0.817	0.591	0.274	6.061	68	4
306	Ogeechee-Savannah	2	Atlantic Coast	0.097	0.006	0.573	0.67	0.414	0.371	0.707	0.475	0.81	0.853	0.384	0.53	5.89	81	6
307	Altamaha-St. Marys	2	Atlantic Coast	0.189	0.006	0.713	0.414	0.201	0.42	0.865	0.384	0.865	0.823	0.42	0.323	5.623	109	8
313	Apalachicola	2	Atlantic Coast	0.164	0.006	0.554	0.25	0.06	0.554	0.89	0.621	0.823	0.884	0.469	0.243	5.518	114	9
314	Choctawhatchee-Escambia	2	Atlantic Coast	0.256	0.006	0.402	0.189	0.841	0.378	0.646	0.75	0.646	0.682	0.554	0.865	6.215	64	3
308	Florida northcentral	3	Florida	0.567	0.365	0.786	0.384	0.817	0.743	0.945	0.414	0.969	0.603	0.804	0.048	7.445	7	2
309	Southern Florida	3	Florida	0.298	0.676	0.75	0.939	0.89	0.884	0.926	0.134	0.829	0.786	0.78	0.073	7.965	2	1
311	Suwannee	3	Florida	0.182	0.006	0.707	0.121	0.969	0.548	0.512	0.262	0.817	0.829	0.353	0.256	5.562	116	3
401	Lake Superior	4	Great Lakes	0.17	0.75	0.054	0.878	0.469	0.03	0.506	0.786	0.53	0.286	0.701	0.945	6.105	66	8
403	Western Lake Michigan	4	Great Lakes	0.329	0.652	0.859	0.786	0.182	0.402	0.75	0.713	0.896	0.25	0.853	0.225	6.897	19	4
405	Eastern Lake Michigan	4	Great Lakes	0.67	0.981	0.884	0.829	0.731	0.506	0.768	0.231	0.993	0.323	0.579	0.597	8.092	1	1
407	Lake Huron	4	Great Lakes	0.823	0.975	0.993	0.792	0.542	0.262	0.548	0.164	0.89	0.378	0.487	0.75	7.604	5	2
701	Mississippi Headwaters	4	Great Lakes	0.597	0.743	0.134	0.628	0.676	0.463	0.932	0.548	0.859	0.134	0.902	0.219	6.835	24	5
703	St. Croix-Chippewa	4	Great Lakes	0.176	0.774	0.073	0.743	0.926	0.152	0.536	0.329	0.798	0.182	0.871	0.829	6.389	41	6
704	Upper Mississippi-Black-Root	4	Great Lakes	0.243	0.554	0.378	0.737	0.896	0.25	0.896	0.323	0.701	0.018	0.634	0.56	6.19	62	7
707	Wisconsin	4	Great Lakes	0.262	0.707	0.67	0.713	0.969	0.451	0.5	0.286	0.731	0.115	0.695	0.914	7.013	10	3
903	Rainy	4	Great Lakes	0.225	0.841	0.682	0.701	0.64	0.006	0.195	0.31	0.176	0.329	0.981	0.957	6.043	72	9
409	Western Lake Erie	5	Midwest	0.804	0.993	0.628	0.835	0.079	0.134	0.902	0.213	0.926	0.073	0.567	0.408	6.562	32	4
503	Upper Ohio	5	Midwest	0.56	0.987	0.219	0.853	0.512	0.073	0.804	0.341	0.957	0.231	0.243	0.378	6.158	63	7
506	Scioto-Great Miami	5	Midwest	0.786	0.969	0.25	0.804	0.323	0.097	0.835	0.091	0.853	0.158	0.426	0.152	5.744	90	9
512	Wabash	5	Midwest	0.859	0.945	0.542	0.817	0.652	0.384	0.841	0.469	0.945	0.14	0.201	0.201	6.996	16	2
706	Upper Mississippi-Maquoketa-Plum	5	Midwest	0.445	0.006	0.652	0.695	0.969	0.012	0.579	0.664	0.506	0.054	0.182	0.884	5.648	104	12
708	Upper Mississippi-Iowa-Skunk-Wapsipinicon	5	Midwest	0.798	0.53	0.725	0.646	0.768	0.189	0.743	0.182	0.743	0.03	0.164	0.109	5.627	111	13
709	Rock	5	Midwest	0.42	0.518	0.871	0.725	0.871	0.207	0.829	0.53	0.835	0.067	0.414	0.731	7.018	12	1
710	Des Moines	5	Midwest	0.957	0.493	0.719	0.615	0.725	0.018	0.713	0.256	0.457	0.091	0.14	0.481	5.665	100	10
711	Upper Mississippi-Salt	5	Midwest	0.28	0.597	0.689	0.609	0.707	0.182	0.585	0.134	0.408	0.317	0.115	0.762	5.385	125	14
712	Upper Illinois	5	Midwest	0.871	0.621	0.823	0.823	0.097	0.256	0.963	0.176	0.902	0.176	0.774	0.347	6.829	17	3
713	Lower Illinois	5	Midwest	0.902	0.89	0.737	0.731	0.518	0.317	0.64	0.109	0.689	0.103	0.109	0.493	6.238	49	6
1022	Elkhorn-Little Sioux	5	Midwest	0.945	0.487	0.847	0.5	0.524	0.615	0.731	0.042	0.463	0.164	0.841	0.176	6.335	43	5
1024	Missouri-Nishnabotna	5	Midwest	0.762	0.731	0.743	0.518	0.658	0.28	0.56	0.024	0.347	0.152	0.402	0.548	5.725	88	8
1027	Kansas	5	Midwest	0.347	0.853	0.878	0.317	0.304	0.908	0.682	0.042	0.378	0.121	0.432	0.487	5.749	103	11
1028	Chariton-Grand	5	Midwest	0.451	0.756	0.701	0.53	0.28	0.091	0.292	0.079	0.189	0.31	0.048	0.963	4.69	160	15
315	Alabama	6	Tennessee-Missouri	0.012	0.469	0.158	0.225	0.274	0.286	0.798	0.878	0.78	0.707	0.371	0.56	5.518	117	8
505	Kanawha	6	Tennessee-Missouri	0.073	0.871	0.128	0.847	0.195	0.042	0.67	0.658	0.695	0.463	0.121	0.463	5.226	140	13
507	Ohio-Big Sandy-Guyandotte	6	Tennessee-Missouri	0.335	0.963	0.182	0.774	0.219	0.054	0.847	0.195	0.792	0.475	0.207	0.707	5.75	95	6
510	Kentucky-Licking	6	Tennessee-Missouri	0.06	0.939	0.268	0.719	0.006	0.036	0.774	0.219	0.518	0.542	0.128	0.945	5.154	147	14
511	Green	6	Tennessee-Missouri	0.219	0.92	0.426	0.664	0.152	0.067	0.701	0.201	0.481	0.451	0.097	0.939	5.318	131	10
513	Cumberland	6	Tennessee-Missouri	0.091	0.878	0.31	0.585	0.024	0.128	0.695	0.591	0.664	0.512	0.378	0.804	5.66	107	7
514	Lower Ohio	6	Tennessee-Missouri	0.396	0.932	0.457	0.762	0.237	0.164	0.853	0.567	0.493	0.274	0.225	0.871	6.231	60	2
601	Upper Tennessee	6	Tennessee-Missouri	0.067	0.536	0.225	0.756	0.225	0.146	0.591	0.926	0.871	0.426	0.621	0.365	5.755	87	5
603	Lower Tennessee	6	Tennessee-Missouri	0.024	0.81	0.237	0.347	0.317	0.176	0.567	0.719	0.713	0.493	0.5	0.17	5.073	148	15
714	Upper Mississippi-Kaskaskia-Meramec	6	Tennessee-Missouri	0.353	0.829	0.634	0.658	0.17	0.292	0.817	0.725	0.75	0.237	0.28	0.695	6.44	44	1
801	Lower Mississippi-Hatchie	6	Tennessee-Missouri	0.109	0.335	0.39	0.286	0.914	0.695	0.621	0.225	0.621	0.664	0.25	0.292	5.402	139	12
1029	Gasconade-Osage	6	Tennessee-Missouri	0.079	0.701	0.536	0.481	0.554	0.243	0.493	0.609	0.676	0.384	0.231	0.536	5.523	120	9
1030	Lower Missouri	6	Tennessee-Missouri	0.201	0.658	0.64	0.567	0.585	0.268	0.884	0.432	0.469	0.268	0.445	0.621	6.038	75	3
1101	Upper White	6	Tennessee-Missouri	0.006	0.432	0.414	0.31	0.536	0.81	0.481	0.804	0.756	0.56	0.323	0.371	5.803	82	4
1111	Lower Arkansas	6	Tennessee-Missouri	0.018	0.762	0.115	0.018	0.03	0.518	0.652	0.353	0.628	0.713	0.969	0.518	5.294	135	11
802	Lower Mississippi-St. Francis	7	Mississippi Embayment	0.152	0.347	0.304	0.182	0.78	0.993	0.445	0.524	0.439	0.658	0.213	0.231	5.268	136	1
803	Lower Mississippi-Yazoo	7	Mississippi Embayment	0.054	0.006	0.067	0.207	0.969	0.939	0.432	0.5	0.426	0.914	0.103	0.329	4.946	152	2
805	Boeuf-Tensas-Big Black	7	Mississippi Embayment	0.237	0.006	0.018	0.707	0.756	0.719	0.359	0.365	0.28	0.914	0.079	0.195	4.635	160	3
316	Mobile-Tombigbee	8	Gulf Coast	0.085	0.451	0.109	0.024	0.359	0.298	0.628	0.445	0.615	0.835	0.347	0.603	4.799	157	8
317	Pascagoula-Pearl	8	Gulf Coast	0.323	0.006	0.091	0.682	0.798	0.079	0.664	0.17	0.719	0.762	0.463	0.097	4.854	154	7
804	Lower Red-Ouachita	8	Gulf Coast	0.042	0.524	0.036	0.548	0.646	0.829	0.408	0.481	0.524	0.725	0.195	0.445	5.403	137	6
807	Lower Mississippi	8	Gulf Coast	0.628	0.006	0.06	0.945	0.384	0.158	0.871	0.292	0.597	0.81	0.993	0.164	5.908	84	3
808	Louisiana Coastal	8	Gulf Coast	0.432	0.006	0.103	0.951	0.859	0.762	0.597	0.243	0.603	0.53	0.536	0.103	5.725	102	4
1114	Red-Sulphur	8	Gulf Coast	0.048	0.628	0.121	0.603	0.268	0.408	0.414	0.408	0.707	0.78	0.823	0.396	5.604	112	5
1201	Sabine-Neches	8	Gulf Coast	0.03	0.426	0.475	0.896	0.591	0.121	0.524	0.274	0.64	0.634	0.609	0.67	5.89	80	2
1203	Trinity-San Jacinto	8	Gulf Coast	0.25	0.615	0.481	0.81	0.213	0.439	0.957	0.347	0.841	0.676	0.865	0.304	6.798	21	1
702	Minnesota	9	Souris-Red-Rainy	0.908	0.567	0.298	0.573	0.804	0.237	0.878	0.121	0.609	0.109	0.524	0.603	6.231	55	1
901	Souris	9	Souris-Red-Rainy	0.634	0.908	0.487	0.42	0.865	0.109	0.237	0.067	0.128	0.024	0.859	0.878	5.616	106	3
902	Red	9	Souris-Red-Rainy	0.609	0.859	0.353	0.487	0.475	0.475	0.335	0.097	0.542	0.079	0.817	0.189	5.317	143	4
1016	James	9	Souris-Red-Rainy	0.548	0.603	0.658	0.359	0.445	0.231	0.103	0.006	0.219	0.042	0.298	0.64	4.152	163	5
1017	Missouri-Big Sioux	9	Souris-Red-Rainy	0.439	0.445	0.81	0.506	0.786	0.493	0.518	0.042	0.335	0.085	0.719	0.847	6.025	75	2
1003	Missouri-Marias	10	Northern High Plains	0.481	0.353	0.762	0.536	0.341	0.817	0.256	0.798	0.292	0.39	0.518	0.67	6.214	53	2
1004	Missouri-Musselshell	10	Northern High Plains	0.725	0.475	0.798	0.512	0.902	0.707	0.042	0.463	0.06	0.359	0.17	0.981	6.194	57	3
1005	Milk	10	Northern High Plains	0.951	0.682	0.853	0.451	0.5	0.67	0.054	0.231	0.067	0.567	0.542	0.817	6.385	39	1
1006	Missouri-Poplar	10	Northern High Plains	0.408	0.914	0.951	0.341	0.457	0.536	0.17	0.042	0.03	0.341	0.585	0.603	5.378	124	9
1007	Upper Yellowstone	10	Northern High Plains	0.512	0.006	0.615	0.78	0.146	0.865	0.268	0.628	0.243	0.097	0.548	0.902	5.61	105	7
1008	Big Horn	10	Northern High Plains	0.365	0.298	0.646	0.542	0.487	0.902	0.128	0.707	0.207	0.347	0.664	0.359	5.652	98	6
1009	Powder-Tongue	10	Northern High Plains	0.414	0.439	0.908	0.524	0.292	0.689	0.14	0.573	0.146	0.036	0.219	0.756	5.136	144	11
1010	Lower Yellowstone	10	Northern High Plains	0.53	0.646	0.902	0.439	0.634	0.603	0.189	0.152	0.134	0.207	0.365	0.896	5.697	89	5
1011	Missouri-Little Missouri	10	Northern High Plains	0.719	0.804	0.969	0.396	0.31	0.329	0.201	0.335	0.115	0.262	0.652	0.792	5.884	78	4
1012	Cheyenne	10	Northern High Plains	0.292	0.31	0.939	0.475	0.573	0.414	0.121	0.841	0.304	0.365	0.481	0.426	5.541	110	8
1013	Missouri-Oahe	10	Northern High Plains	0.518	0.591	0.932	0.323	0.164	0.335	0.115	0.359	0.274	0.201	0.908	0.634	5.354	132	10
1014	Missouri-White	11	Central High Plains	0.554	0.359	0.945	0.365	0.493	0.31	0.03	0.097	0.164	0.628	0.847	0.646	5.438	123	3
1015	Niobrara	11	Central High Plains	0.896	0.006	0.926	0.298	0.847	0.567	0.073	0.115	0.091	0.304	0.304	0.512	4.939	150	7
1018	North Platte	11	Central High Plains	0.64	0.286	0.518	0.432	0.75	0.932	0.207	0.701	0.262	0.195	0.085	0.152	5.16	145	5
1019	South Platte	11	Central High Plains	0.695	0.579	0.213	0.176	0.012	0.786	0.859	0.932	0.652	0.28	0.658	0.134	5.976	73	1
1020	Platte	11	Central High Plains	0.914	0.585	0.78	0.274	0.39	0.896	0.658	0.036	0.39	0.012	0.335	0.341	5.611	119	2
1021	Loup	11	Central High Plains	0.993	0.006	0.89	0.262	0.969	0.731	0.164	0.006	0.152	0.213	0.012	0.78	5.178	141	4
1025	Republican	11	Central High Plains	0.932	0.634	0.396	0.054	0.908	0.871	0.243	0.024	0.231	0.353	0.006	0.31	4.962	149	6
1026	Smoky Hill	12	Southern High Plains	0.731	0.902	0.231	0.079	0.737	0.5	0.317	0.006	0.201	0.292	0.018	0.798	4.812	153	10
1103	Middle Arkansas	12	Southern High Plains	0.682	0.835	0.189	0.006	0.378	0.774	0.554	0.067	0.5	0.402	0.286	0.121	4.794	155	11
1104	Upper Cimarron	12	Southern High Plains	0.774	0.725	0.804	0.152	0.951	0.737	0.304	0.243	0.073	0.731	0.036	0.841	6.371	42	4
1105	Lower Cimarron-Keystone	12	Southern High Plains	0.304	0.951	0.292	0.012	0.371	0.341	0.439	0.371	0.359	0.439	0.786	0.652	5.317	127	8
1107	Neosho-Verdigris	12	Southern High Plains	0.115	0.847	0.207	0.243	0.115	0.195	0.53	0.896	0.573	0.518	0.926	0.42	5.585	113	7
1108	Upper Canadian	12	Southern High Plains	0.268	0.78	0.731	0.231	0.579	0.304	0.036	0.402	0.024	0.926	0.042	0.981	5.304	129	9
1109	Lower Canadian	12	Southern High Plains	0.591	0.817	0.835	0.213	0.408	0.756	0.31	0.134	0.475	0.695	0.89	0.475	6.599	36	2
1110	North Canadian	12	Southern High Plains	0.524	0.719	0.829	0.17	0.256	0.951	0.341	0.152	0.548	0.701	0.829	0.335	6.355	61	6
1112	Red Headwaters	12	Southern High Plains	0.713	0.823	0.896	0.237	0.451	0.859	0.25	0.28	0.268	0.768	0.158	0.932	6.635	40	3
1113	Red-Washita	12	Southern High Plains	0.457	0.926	0.609	0.268	0.25	0.676	0.286	0.39	0.414	0.743	0.743	0.701	6.463	46	5
1205	Brazos Headwaters	12	Southern High Plains	0.981	0.713	0.841	0.219	0.329	0.768	0.402	0.128	0.371	0.908	0.152	0.81	6.622	27	1
1206	Middle Brazos	13	Texas	0.463	0.865	0.597	0.371	0.262	0.365	0.457	0.268	0.384	0.548	0.262	0.969	5.811	92	5
1207	Lower Brazos	13	Texas	0.134	0.609	0.621	0.768	0.396	0.445	0.603	0.207	0.579	0.609	0.56	0.823	6.354	48	3
1208	Upper Colorado TX	13	Texas	0.969	0.695	0.817	0.164	0.353	0.658	0.39	0.189	0.445	0.859	0.176	0.743	6.458	34	2
1209	Lower Colorado-San Bernard Coastal	13	Texas	0.128	0.689	0.53	0.463	0.103	0.701	0.475	0.396	0.585	0.67	0.359	0.762	5.861	97	6
1210	Central Texas Coastal	13	Texas	0.621	0.414	0.603	0.75	0.81	0.591	0.737	0.31	0.67	0.847	0.646	0.25	7.249	9	1
1211	Nueces-Southwestern Texas Coastal	13	Texas	0.743	0.396	0.17	0.378	0.067	0.664	0.384	0.378	0.487	0.969	0.292	0.493	5.421	127	7
1304	Rio Grande-Amistad	13	Texas	0.603	0.573	0.201	0.14	0.682	0.481	0.262	0.432	0.14	0.939	0.189	0.713	5.355	130	8
1307	Lower Pecos	13	Texas	0.615	0.792	0.524	0.115	0.878	0.469	0.152	0.292	0.103	0.939	0.024	0.89	5.793	83	4
1308	Lower Rio Grande	13	Texas	0.835	0.457	0.097	0.292	0.018	0.201	0.451	0.079	0.048	0.981	0.39	0.908	4.757	158	9
1002	Missouri Headwaters	14	Columbia-Snake	0.317	0.006	0.548	0.634	0.609	0.878	0.28	0.89	0.213	0.298	0.091	0.396	5.16	142	9
1701	Kootenai-Pend Oreille-Spokane	14	Columbia-Snake	0.341	0.006	0.664	0.865	0.835	0.853	0.378	0.975	0.682	0.487	0.64	0.237	6.963	13	1
1702	Upper Columbia	14	Columbia-Snake	0.658	0.006	0.756	0.56	0.701	0.804	0.323	0.908	0.432	0.591	0.615	0.414	6.768	22	2
1703	Yakima	14	Columbia-Snake	0.493	0.006	0.957	0.64	0.664	0.579	0.542	0.487	0.451	0.42	0.914	0.524	6.677	25	3
1704	Upper Snake	14	Columbia-Snake	0.506	0.006	0.359	0.676	0.939	0.987	0.146	0.835	0.591	0.506	0.512	0.042	6.105	64	6
1705	Middle Snake	14	Columbia-Snake	0.841	0.006	0.317	0.579	0.792	0.975	0.219	0.945	0.536	0.75	0.274	0.06	6.294	51	4
1706	Lower Snake	14	Columbia-Snake	0.274	0.006	0.585	0.689	0.774	0.847	0.085	0.951	0.317	0.432	0.506	0.39	5.856	86	7
1707	Middle Columbia	14	Columbia-Snake	0.536	0.006	0.792	0.426	0.713	0.89	0.231	0.768	0.42	0.481	0.408	0.585	6.256	56	5
1712	Oregon Closed Basins	14	Columbia-Snake	0.847	0.006	0.439	0.335	0.884	0.646	0.006	0.536	0.018	0.585	0.06	0.969	5.331	126	8
1102	Upper Arkansas	15	Central Rockies	0.207	0.786	0.042	0.03	0.036	0.78	0.371	0.865	0.365	0.621	0.396	0.725	5.224	134	5
1301	Rio Grande Headwaters	15	Central Rockies	0.756	0.006	0.079	0.091	0.957	0.798	0.091	0.64	0.158	0.798	0.146	0.719	5.239	133	4
1401	Colorado-Gunnison	15	Central Rockies	0.213	0.292	0.164	0.402	0.091	0.926	0.42	0.871	0.256	0.408	0.329	0.439	4.811	155	8
1403	Upper Colorado-Dolores	15	Central Rockies	0.39	0.798	0.085	0.28	0.56	0.597	0.067	0.957	0.012	0.414	0.237	0.78	5.177	138	6
1404	Great Divide-Upper Green	15	Central Rockies	0.652	0.378	0.28	0.445	0.128	0.823	0.109	0.506	0.079	0.048	0.054	0.67	4.172	162	10
1405	White-Yampa	15	Central Rockies	0.402	0.317	0.432	0.591	0.134	0.621	0.182	0.518	0.042	0.615	0.03	0.762	4.646	159	9
1406	Lower Green	15	Central Rockies	0.487	0.64	0.176	0.39	0.615	0.628	0.134	0.646	0.054	0.445	0.268	0.628	5.111	146	7
1407	Upper Colorado-Dirty Devil	15	Central Rockies	0.542	0.664	0.012	0.256	0.743	0.359	0.018	0.737	0.006	0.469	0.835	0.92	5.561	108	3
1408	San Juan	15	Central Rockies	0.646	0.67	0.03	0.128	0.207	0.682	0.213	0.823	0.31	0.993	0.987	0.554	6.243	50	1
1502	Little Colorado	15	Central Rockies	0.768	0.506	0.152	0.06	0.853	0.103	0.158	0.493	0.237	0.987	0.957	0.384	5.658	100	2
1302	Rio Grande-Elephant Butte	16	Southwest Desert	0.829	0.548	0.329	0.067	0.628	0.585	0.365	0.81	0.567	0.963	0.932	0.353	6.976	13	1
1303	Rio Grande-Mimbres	16	Southwest Desert	0.737	0.481	0.371	0.073	0.829	0.609	0.329	0.756	0.286	0.951	0.317	0.506	6.245	59	5
1305	Rio Grande Closed Basins	16	Southwest Desert	0.579	0.737	0.567	0.146	0.67	0.432	0.048	0.597	0.17	0.957	0.31	0.737	5.95	74	8
1306	Upper Pecos	16	Southwest Desert	0.5	0.884	0.768	0.158	0.823	0.53	0.176	0.451	0.182	0.902	0.134	0.981	6.489	33	3
1503	Lower Colorado	16	Southwest Desert	0.975	0.006	0.676	0.134	0.603	0.835	0.274	0.884	0.195	0.737	0.725	0.591	6.635	28	2
1504	Upper Gila	16	Southwest Desert	0.792	0.006	0.341	0.085	0.963	0.457	0.06	0.762	0.109	0.841	0.756	0.853	6.025	67	6
1505	Middle Gila	16	Southwest Desert	0.878	0.006	0.146	0.048	0.689	0.914	0.615	0.914	0.396	0.896	0.878	0.213	6.593	35	4
1506	Salt	16	Southwest Desert	0.853	0.006	0.506	0.097	0.189	0.56	0.689	0.689	0.298	0.646	0.945	0.469	5.947	79	9
1507	Lower Gila	16	Southwest Desert	0.987	0.006	0.335	0.042	0.121	0.92	0.463	0.853	0.323	0.774	0.737	0.28	5.841	85	10
1508	Sonora	16	Southwest Desert	0.89	0.006	0.048	0.036	0.945	0.487	0.079	0.585	0.036	0.975	0.475	0.926	5.488	122	11
1810	Southern Mojave-Salton Sea	16	Southwest Desert	0.884	0.006	0.365	0.103	0.53	0.945	0.353	0.829	0.25	0.932	0.573	0.298	6.068	70	7
1708	Willamette	17	Pacific Northwest	0.359	0.006	0.963	0.798	0.243	0.725	0.92	0.634	0.804	0.335	0.792	0.432	7.011	11	2
1710	Oregon-Washington Coastal	17	Pacific Northwest	0.195	0.006	0.774	0.859	0.286	0.634	0.396	0.939	0.634	0.554	0.689	0.652	6.618	29	4
1711	Puget Sound	17	Pacific Northwest	0.426	0.006	0.981	0.975	0.347	0.274	0.914	0.817	0.725	0.371	0.939	0.03	6.805	20	3
1801	Klamath-Northern California Coastal	17	Pacific Northwest	0.469	0.006	0.56	0.621	0.567	0.841	0.469	0.963	0.56	0.719	0.884	0.573	7.232	8	1
1501	Lower Colorado-Lake Mead	18	California-Nevada	0.78	0.39	0.591	0.304	0.054	0.39	0.347	0.774	0.225	0.652	0.597	0.542	5.646	96	12
1601	Great Salt Lake	18	California-Nevada	0.75	0.402	0.14	0.554	0.402	0.957	0.573	0.902	0.353	0.396	0.493	0.067	5.989	77	11
1603	Escalante Desert-Sevier Lake	18	California-Nevada	0.664	0.42	0.024	0.408	0.92	0.64	0.097	0.847	0.085	0.457	0.073	0.256	4.891	151	13
1604	Black Rock Desert-Humboldt	18	California-Nevada	0.926	0.384	0.006	0.469	0.932	0.792	0.024	0.92	0.097	0.64	0.067	0.829	6.086	71	10
1605	Central Lahontan	18	California-Nevada	0.92	0.006	0.865	0.457	0.481	0.652	0.487	0.859	0.341	0.579	0.762	0.091	6.5	37	6
1606	Central Nevada Desert Basins	18	California-Nevada	0.939	0.28	0.256	0.353	0.762	0.573	0.012	0.981	0.121	0.597	0.768	0.573	6.215	54	9
1802	Sacramento	18	California-Nevada	0.585	0.006	0.243	0.652	0.432	0.981	0.634	0.993	0.786	0.573	0.713	0.268	6.866	18	4
1803	Tulare-Buena Vista Lakes	18	California-Nevada	0.81	0.006	0.987	0.201	0.719	0.963	0.725	0.792	0.658	0.878	0.731	0.14	7.61	4	2
1804	San Joaquin	18	California-Nevada	0.689	0.006	0.975	0.493	0.548	0.969	0.792	0.987	0.774	0.689	0.798	0.115	7.835	3	1
1805	San Francisco Bay	18	California-Nevada	0.707	0.371	0.42	0.597	0.042	0.542	0.987	0.56	0.402	0.524	0.963	0.317	6.432	38	7
1806	Central California Coastal	18	California-Nevada	0.676	0.323	0.92	0.329	0.621	0.512	0.786	0.652	0.512	0.756	0.682	0.182	6.951	15	3
1807	Southern California Coastal	18	California-Nevada	0.475	0.341	0.695	0.109	0.335	0.713	0.981	0.743	0.554	0.792	0.975	0.036	6.749	30	5
1809	Northern Mojave-Mono Lake	18	California-Nevada	0.963	0.006	0.914	0.195	0.597	0.75	0.298	0.969	0.329	0.89	0.451	0.054	6.416	47	8

## Sheet: S5
Table S5. Summary table for geogenic constituent gap analysis for understanding water quality processes affecting water availability for beneficial uses in the United States. Reprinted from Erickson et al., 2023.
[TDS, total dissolved solids; CO2, carbon dioxide.]
Topic	Knowledge Gap	Importance	Proposed approaches
Geogenic constituent sources and distribution processes	Methods to distinguish naturally occurring sources or distribution processes from anthropogenic sources or distribution processes	Crucial for development of appropriate models, regulations, remediation strategies, responses, or other management tools.	Develop and deploy new chemical and isotopic analytical forensic methods; conduct field and laboratory experiments, and augment thermodynamic databases, to improve parameterization for advanced geochemical models; apply new machine-learning modeling methods.
Geogenic constituent risk	Ability to quantify, model, map occurrence, and map risk from constituent mixtures and complex distribution patterns	To provide more comprehensive assessments of geogenic limitations on water availability for multiple uses (beyond constituent-by-constituent exceedance probabilities), a key step toward more appropriate methods, models, and strategies to manage/optimize water resources and to quantify human exposure risk.	Use existing data, advanced statistical tools, and geochemical modeling tools to assess and predict co-occurrence and toxicity of geogenic constituents, delineate regional background concentrations, determine crucial geochemical (for example, redox, pH, TDS) boundaries, and quantify risk to vulnerable populations.
Anthropogenic activity effects on geogenic constituent distribution	Knowledge of groundwater availability and sustainability in conditions of enhanced constituent mobilization and redistribution from irrigation, managed aquifer recharge, pumping, and chemical inputs from agriculture, landfills, wastewater releases, organic chemical spills, oil/gas production, and mining	Water use demands are increasing, and human-induced exacerbation of water availability problems from high concentrations of geogenic constituents are poorly understood. Crucial for development of appropriate methods, models, strategies, and other management tools to anticipate, quantify, and respond.	Coordinate with stakeholders to plan field and laboratory studies to quantify effects of specific human activities on occurrence, fate, transport of constituents; develop hydrologic and biogeochemical models that incorporate human activities to predict potential water-quality limitations to beneficial use.
Climate change effects on geogenic constituent distribution	Understanding of processes and parameters is needed to develop the ability to predict how climate change will directly or indirectly affect beneficial uses due to redistribution or mobilization of constituents.	To anticipate and mitigate climate-related limitations on water availability for intended beneficial use	Develop basic understanding or conceptual models for the effects of climate change (flood inundation frequency and extent, extended drought conditions, sea level change and inundation) and how the changes redistribute or change mobility of geogenic constituents either directly or indirectly; conduct field studies of water quality responses to water table changes, pumping, water mixing, CO2 seques…
